# Supplementary material for: Diversity and shifts of the bacterial community associated with Baikal sponge mass mortalities
Source: PLoS One. 2019 Mar 28;14(3):e0213926. doi: 10.1371/journal.pone.0213926 (PMC6438488; doi:10.1371/journal.pone.0213926)
Supplement: S1 Table — (XLS) [file pone.0213926.s005.xls]

## Sheet: abundance counts
kingdom	phylum	class	order	family	genus		dis-2011	dis-L-r1	dis-L-r2	dis-L-r3	dis-OV-r1	dis-OV-r2	dis-OV-r3	dis-OV-r4	dis-T-r1	dis-T-r2	dis-T-r3	dis-T-r4	healthy-2010	healthy-2011	healthy-L-r1	healthy-L-r2	healthy-L-r3	healthy-L-r4	healthy-L-r5	healthy-OV-r1	healthy-OV-r2	healthy-OV-r3	healthy-OV-r4	healthy-T-r1	healthy-T-r2	healthy-T-r3	water-L
Bacteria	Cyanobacteria	Synechococcophycideae	Pseudanabaenales	Pseudanabaenaceae	Pseudanabaena	1	3	2	10	0	0	125	44	1	0	7	85	34	19	0	0	0	0	0	0	0	0	0	0	0	0	0	0
Bacteria	Proteobacteria	Alphaproteobacteria	Rhodospirillales	Rhodospirillaceae		40	176	3	2	10	87	9	0	27	18	154	1	3	4463	1140	220	71	120	163	208	210	51	144	131	65	176	749	2
Bacteria	Proteobacteria	Betaproteobacteria	Methylophilales	Methylophilaceae		0	0	2	1	0	0	1	0	1	0	0	0	0	87	8	3	0	2	4	2	1	1	0	1	3	1	13	94
Bacteria	Proteobacteria	Gammaproteobacteria				0	0	0	0	10	0	0	0	0	0	0	0	6	0	0	0	0	0	0	0	0	0	0	0	0	0	1	0
Bacteria	Bacteroidetes	[Saprospirae]	[Saprospirales]	Chitinophagaceae	Sediminibacterium	61	225	28	29	45	61	44	34	5	102	635	15	80	12245	1179	1763	215	1886	1728	2383	221	831	1346	889	536	441	2143	66
Bacteria	Proteobacteria	Alphaproteobacteria	Sphingomonadales	Sphingomonadaceae	Zymomonas	0	0	1	7	0	0	0	1	6	11	0	0	2	0	6	2	0	0	0	0	0	0	0	0	0	0	0	0
Bacteria	Verrucomicrobia	[Spartobacteria]	[Chthoniobacterales]	[Chthoniobacteraceae]	Chthoniobacter	0	51	0	0	0	0	0	0	0	0	0	0	0	42	37	0	0	0	0	0	0	0	0	0	1	0	0	1
Bacteria	Verrucomicrobia	Verrucomicrobiae	Verrucomicrobiales	Verrucomicrobiaceae		0	5	5	5	5	2	1	1	5	5	3	1	12	0	2	1	0	0	0	0	0	0	0	2	0	0	0	2
Bacteria	Bacteroidetes	Cytophagia	Cytophagales	Cytophagaceae	Rudanella	0	0	0	0	0	0	0	4	18	11	0	0	0	0	0	0	0	0	0	0	0	0	0	0	0	0	0	0
Bacteria	Proteobacteria	Alphaproteobacteria	Rhodobacterales	Rhodobacteraceae	Rhodobacter	0	4	70	88	34	28	26	29	194	75	13	40	187	14	13	2	0	0	0	1	1	3	4	4	0	1	2	2
Bacteria	Bacteroidetes	Flavobacteriia	Flavobacteriales	Cryomorphaceae	Fluviicola	0	2	0	4	8	6	281	11	0	2	49	43	2	3	0	1	3	12	21	8	9	7	6	30	9	29	176	29
Bacteria	Proteobacteria	Betaproteobacteria	Burkholderiales	Alcaligenaceae		0	18	0	0	0	3	0	0	0	2	0	0	0	9	6	0	0	0	0	0	5	0	0	0	12	0	0	4
Bacteria	Proteobacteria	Gammaproteobacteria	Xanthomonadales	Xanthomonadaceae		0	0	183	62	7	1	0	6	179	38	0	0	102	36	0	1	2	0	0	0	2	0	1	1	1	0	1	9
Bacteria	Actinobacteria	Actinobacteria	Actinomycetales	Corynebacteriaceae	Corynebacterium	0	0	3	3	7	0	0	0	0	0	1	0	0	0	6	0	0	3	0	0	0	3	0	0	0	0	1	0
Bacteria	Cyanobacteria	Oscillatoriophycideae	Oscillatoriales	Phormidiaceae	Phormidium	0	0	25	0	123	237	2	2	16	40	0	1	5	10	0	0	0	0	0	0	0	0	0	0	4	0	0	0
Bacteria	Proteobacteria	Deltaproteobacteria	MIZ46			0	0	0	0	0	0	0	0	0	0	0	68	0	0	0	0	0	0	0	0	0	0	0	0	0	0	0	0
Unassigned						58	53	17	13	32	15	66	29	41	8	34	23	26	2710	148	12	0	4	6	9	10	7	2	8	4	3	11	13
Bacteria	Planctomycetes	Planctomycetia	Planctomycetales	Planctomycetaceae	Planctomyces	0	0	0	0	5	0	0	2	3	0	0	2	2	10	11	0	0	0	3	0	0	0	0	0	2	0	0	8
Bacteria	Verrucomicrobia	Opitutae	Opitutales	Opitutaceae	Opitutus	0	3	0	1	0	0	3	2	0	1	0	8	3	0	0	4	0	0	0	0	0	0	1	2	1	1	1	6
Bacteria	Proteobacteria	Alphaproteobacteria	Rhizobiales			0	28	5	9	9	1	0	2	12	11	5	12	38	0	2	0	0	0	0	0	1	0	0	0	15	0	0	1
Bacteria	Proteobacteria	Gammaproteobacteria	Legionellales	Coxiellaceae		0	0	0	0	5	2	0	0	8	3	0	0	2	94	0	0	0	0	0	0	0	0	0	0	8	0	0	0
Bacteria	Proteobacteria	Gammaproteobacteria	Pseudomonadales	Pseudomonadaceae	Pseudomonas	0	0	9	2	0	1	3	1	0	2	0	0	8	0	0	4	0	0	0	0	2	0	2	0	0	0	1	9
Bacteria	Proteobacteria	Betaproteobacteria	Burkholderiales	Oxalobacteraceae		0	11	34	65	11	18	0	11	155	15	1	215	169	19	0	0	0	0	0	0	14	6	2	1	33	2	4	23
Bacteria	Nitrospirae	Nitrospira	Nitrospirales	Nitrospiraceae	Nitrospira	0	0	0	0	48	0	0	0	0	6	2	0	38	39	0	0	0	0	0	0	0	0	0	0	5	0	0	0
Bacteria	Bacteroidetes	Cytophagia	Cytophagales	Cytophagaceae		1	2	2	6	65	3	66	37	4	7	46	368	48	6	0	0	0	1	0	1	0	1	7	11	1	6	27	8
Bacteria	Proteobacteria	Betaproteobacteria	Burkholderiales	Comamonadaceae	Limnohabitans	0	0	5	0	0	2	0	0	0	1	2	0	1	26	0	0	0	0	0	1	14	5	1	5	16	7	11	50
Bacteria	Verrucomicrobia	[Spartobacteria]	[Chthoniobacterales]	[Chthoniobacteraceae]	Candidatus Xiphinematobacter	16	782	0	0	0	7	0	1	0	4	0	0	1	29	1500	1	1	2	0	2	13	6	6	10	18	7	3	1
Bacteria	Proteobacteria	Betaproteobacteria	Burkholderiales	Oxalobacteraceae	Polynucleobacter	2	11	0	0	0	6	0	0	0	0	1	0	1	48	20	0	0	0	1	0	13	6	3	1	9	6	1	3
Bacteria	Proteobacteria	Betaproteobacteria	Burkholderiales	Comamonadaceae	Polaromonas	0	0	4	0	34	0	0	0	0	0	0	0	1	0	0	0	0	0	0	0	0	0	0	0	0	0	0	0
Bacteria	Proteobacteria	Alphaproteobacteria	Caulobacterales	Caulobacteraceae	Caulobacter	0	0	17	10	13	0	0	0	0	0	0	0	0	0	0	0	0	1	0	0	0	7	0	0	0	0	1	0
Bacteria	Cyanobacteria	Chloroplast	Chlorophyta	Trebouxiophyceae		2	17	470	967	1073	1833	34	89	206	2847	243	6	290	31621	29254	1699	4234	2623	505	1231	2800	895	302	351	3075	688	802	2
Bacteria	Proteobacteria	Alphaproteobacteria	Rhodobacterales	Hyphomonadaceae		0	0	0	0	0	0	0	0	6	17	0	0	14	0	0	0	0	0	0	0	0	0	0	0	2	0	0	0
Bacteria	Cyanobacteria	Synechococcophycideae	Synechococcales			0	0	0	5	0	0	0	0	9	0	13	0	7	0	0	0	0	0	0	0	0	0	0	0	0	0	0	0
Bacteria	Cyanobacteria	Chloroplast	Chlorophyta	Chlamydomonadaceae		0	0	0	0	0	37	2	0	0	3	1	0	1	0	47	11	0	1	3	1	29	49	16	10	9	0	7	0
Bacteria	Proteobacteria	Alphaproteobacteria				41	142	7	23	12	41	2	34	31	15	45	1	4	2500	969	147	17	45	33	145	146	94	70	29	22	14	82	0
Bacteria	Planctomycetes	Planctomycetia	Pirellulales	Pirellulaceae		0	28	0	0	7	2	0	0	0	1	1	0	3	143	63	0	2	0	0	2	4	4	4	0	10	0	1	1
Bacteria	Proteobacteria	Deltaproteobacteria	Bdellovibrionales	Bdellovibrionaceae	Bdellovibrio	0	0	6	0	1	16	1	1	17	2	0	6	14	0	0	2	0	3	2	0	1	1	0	0	0	0	2	2
Bacteria	Actinobacteria	Actinobacteria	Actinomycetales	ACK-M1		5	64	0	0	0	39	0	0	0	9	17	2	5	248	21	2	6	8	7	4	77	39	22	78	70	48	135	4244
Bacteria	Planctomycetes	Phycisphaerae	Phycisphaerales			8	116	0	0	0	3	1	0	0	0	16	0	3	236	224	9	5	14	4	9	7	34	45	76	13	41	68	28
Bacteria	Actinobacteria	Actinobacteria	Actinomycetales	Propionibacteriaceae	Propionibacterium	0	17	4	0	1	0	0	2	2	0	1	0	0	0	0	0	0	1	0	0	0	1	0	0	0	0	0	0
Bacteria	Proteobacteria	Gammaproteobacteria	Methylococcales	Crenotrichaceae	Crenothrix	0	0	0	0	0	0	0	0	0	1	2	0	0	0	0	1	2	10	6	2	0	0	0	0	3	0	5	12
Bacteria	Planctomycetes	Planctomycetia	Gemmatales	Gemmataceae		78	167	0	0	0	2	0	0	1	0	1	0	1	13	197	0	0	0	0	0	4	11	7	0	6	1	2	2
Bacteria	Proteobacteria	Betaproteobacteria	Nitrosomonadales	Nitrosomonadaceae		3	40	0	0	0	0	0	0	0	1	1	0	1	0	0	0	0	0	0	0	0	0	0	0	0	0	0	0
Bacteria	Actinobacteria	Actinobacteria	Actinomycetales			0	5	0	0	0	1	0	0	0	1	0	0	0	29	8	0	2	0	0	0	0	1	2	4	8	2	5	144
Bacteria	Bacteroidetes	Cytophagia	Cytophagales	Cytophagaceae	Emticicia	0	0	0	2	0	0	0	0	5	0	1	4	6	0	0	2	0	0	0	0	0	1	0	0	1	0	0	0
Bacteria	Proteobacteria	Alphaproteobacteria	Rhizobiales	Methylocystaceae		7	24	0	0	0	2	0	0	0	0	1	0	0	0	13	0	0	0	0	0	2	0	0	0	3	1	0	0
Bacteria	Proteobacteria	Alphaproteobacteria	Caulobacterales	Caulobacteraceae		0	0	19	7	5	0	0	0	0	0	0	0	0	1	0	0	0	1	0	1	0	11	1	0	0	0	1	3
Bacteria	Verrucomicrobia	Opitutae	[Cerasicoccales]	[Cerasicoccaceae]		0	5	0	0	0	0	0	0	0	0	3	0	0	46	5	6	0	1	4	0	4	3	3	7	5	9	20	79
Bacteria	Cyanobacteria	Chloroplast	Cryptophyta			0	0	0	0	0	0	0	0	0	0	12	0	0	7	0	0	1	3	3	1	0	0	0	3	1	5	17	5
Bacteria	Proteobacteria	Gammaproteobacteria	Alteromonadales	OM60		0	0	0	0	1	0	0	0	0	0	2	0	16	0	0	4	0	0	0	0	0	0	0	0	0	0	0	0
Bacteria	Proteobacteria	Gammaproteobacteria	Pseudomonadales	Moraxellaceae	Acinetobacter	0	0	13	1	4	0	0	2	0	0	1	0	0	0	0	0	0	0	0	0	0	1	0	0	0	0	0	3
Bacteria	Verrucomicrobia	Opitutae	Opitutales	Opitutaceae		0	0	0	0	0	0	0	0	0	0	2	0	1	0	0	0	1	1	1	3	0	0	3	4	1	2	6	4
Bacteria	Verrucomicrobia	Verrucomicrobiae	Verrucomicrobiales	Verrucomicrobiaceae	Luteolibacter	1	2	16	65	8	54	1	9	120	63	11	6	112	872	22	4	0	0	0	0	67	23	21	20	94	75	40	40
Bacteria	Proteobacteria	Alphaproteobacteria	Rickettsiales			0	20	0	0	5	1	0	0	5	0	0	0	0	11	3	3	0	0	0	0	0	0	0	0	3	0	4	0
Bacteria	Proteobacteria	Betaproteobacteria	Burkholderiales	Comamonadaceae		8	33	85	72	69	195	138	88	281	197	58	47	405	1049	3	242	13	36	79	81	10	26	26	53	33	59	85	58
Bacteria	Proteobacteria	Gammaproteobacteria	Xanthomonadales	Xanthomonadaceae	Luteimonas	0	0	0	1	0	0	0	0	14	0	2	10	18	0	0	0	0	0	0	0	0	0	0	0	0	0	0	0
Bacteria	Bacteroidetes	Sphingobacteriia	Sphingobacteriales	Sphingobacteriaceae	Pedobacter	0	0	3	1	6	2	3	0	0	1	0	7	43	0	0	0	0	0	0	0	0	0	0	0	0	0	0	0
Bacteria	Actinobacteria	Acidimicrobiia	Acidimicrobiales	C111		15	269	0	0	0	15	0	0	0	0	2	0	4	219	219	0	0	2	3	2	9	5	4	8	14	7	25	509
Bacteria	Proteobacteria	Alphaproteobacteria	Rhodobacterales	Rhodobacteraceae		0	0	18	10	3	1	5	3	20	5	0	6	78	1	0	0	0	0	0	0	0	0	0	0	0	0	0	0
Bacteria	Bacteroidetes	Sphingobacteriia	Sphingobacteriales	Sphingobacteriaceae		0	0	0	0	17	0	0	0	2	1	0	2	0	0	0	0	0	0	0	0	0	0	0	1	0	1	1	3
Bacteria	Proteobacteria	Alphaproteobacteria	Sphingomonadales			0	0	14	12	2	5	0	3	87	11	10	7	83	37	0	1	0	0	0	1	0	0	1	1	4	2	8	1
Bacteria	Proteobacteria	Gammaproteobacteria	Legionellales	Legionellaceae		19	160	0	0	0	1	0	0	0	0	0	0	0	4	129	0	0	1	0	0	1	3	1	0	0	0	3	0
Bacteria	Acidobacteria	[Chloracidobacteria]	RB41	Ellin6075		0	0	0	0	0	0	0	0	1	0	40	0	1	0	0	0	0	0	0	0	0	0	0	0	2	0	0	0
Bacteria	Bacteroidetes	Cytophagia	Cytophagales	Cytophagaceae	Runella	0	0	0	7	6	2	0	1	12	9	0	0	0	0	0	1	0	0	0	0	0	0	0	0	0	0	0	0
Bacteria	Proteobacteria	Alphaproteobacteria	Rhizobiales	Bradyrhizobiaceae		0	0	15	5	22	0	0	0	0	5	1	0	6	0	2	1	0	2	1	0	0	1	0	0	4	0	1	0
Bacteria	Bacteroidetes	Cytophagia	Cytophagales	Cytophagaceae	Leadbetterella	0	0	0	2	0	0	0	5	0	2	1	6	20	0	0	1	0	0	0	0	0	0	0	0	0	0	0	0
Bacteria	Proteobacteria	Betaproteobacteria	Ellin6067			0	0	0	0	0	0	0	1	2	1	1	0	28	0	0	0	0	0	0	0	0	0	0	0	1	0	0	0
Bacteria	Verrucomicrobia	[Methylacidiphilae]	Methylacidiphilales	LD19		154	2419	0	0	0	0	0	0	0	0	2	0	0	1628	6775	9	0	10	0	2	7	2	10	2	1	11	9	34
Bacteria	Proteobacteria	Deltaproteobacteria	Myxococcales	Haliangiaceae		0	0	0	0	0	0	0	0	0	29	4	11	2	1	0	0	0	0	0	0	0	0	0	0	0	0	0	0
Bacteria	Proteobacteria	Betaproteobacteria	Burkholderiales			0	14	9	15	4	12	5	2	28	4	3	1	9	435	101	55	2	14	19	19	65	22	32	22	17	5	35	0
Archaea	Crenarchaeota	Thaumarchaeota	Cenarchaeales	Cenarchaeaceae	Nitrosopumilus	0	0	0	0	0	0	0	0	0	0	0	0	0	0	0	0	0	3	0	0	3	0	0	0	1	0	2	61
Bacteria	TM7	TM7-1				2	140	0	0	0	0	0	0	0	0	0	0	0	65	421	0	0	0	0	0	0	0	0	0	0	0	0	0
Bacteria	Bacteroidetes	[Saprospirae]	[Saprospirales]	Chitinophagaceae		7	4	116	62	28	74	60	76	870	66	62	329	341	68	0	1	0	2	5	6	2	5	3	6	16	8	43	7
Bacteria	Bacteroidetes	Sphingobacteriia	Sphingobacteriales			1	34	66	13	11	3	25	125	15	3	32	943	107	80	2	2	0	5	0	0	3	0	1	5	4	3	27	1
Bacteria	Verrucomicrobia	Verrucomicrobiae	Verrucomicrobiales	Verrucomicrobiaceae	Prosthecobacter	0	0	3	1	5	1	0	8	5	1	3	2	5	0	0	0	0	0	0	0	0	0	0	0	0	0	0	0
Bacteria	Cyanobacteria	Synechococcophycideae	Synechococcales	Synechococcaceae	Synechococcus	6308	1122	0	0	1	9	0	0	0	19	168	2	32	351	1141	1	0	0	0	0	13	4	4	3	215	89	421	262
Bacteria	Verrucomicrobia	[Pedosphaerae]	[Pedosphaerales]	R4-41B		0	41	0	0	0	0	0	0	0	0	1	0	1	0	4	0	0	0	0	1	3	2	3	0	0	2	2	2
Bacteria	Chloroflexi	SL56				0	16	0	0	0	1	0	0	0	0	0	0	2	17	7	0	0	0	0	0	3	0	0	1	0	0	2	17
Bacteria	Proteobacteria	Alphaproteobacteria	Rickettsiales	Pelagibacteraceae		6	18	0	0	0	2	0	0	0	1	21	0	0	46	7	2	1	11	16	7	11	21	17	13	8	20	128	232
Bacteria	Cyanobacteria	Synechococcophycideae	Synechococcales	Chamaesiphonaceae		0	0	4	4	0	3	3	5	71	1	141	0	37	0	0	0	0	0	0	0	0	0	0	1	1	0	0	0
Bacteria	Proteobacteria	Alphaproteobacteria	Sphingomonadales	Sphingomonadaceae		0	0	2	1	3	0	3	2	53	1	3	2	9	0	0	0	0	0	0	0	0	0	0	0	14	0	0	0
Bacteria	Proteobacteria	Betaproteobacteria	Burkholderiales	Oxalobacteraceae	Ralstonia	0	0	1	3	2	0	0	3	1	0	0	0	0	0	0	0	0	0	2	3	0	3	0	0	2	0	2	1
Bacteria	Bacteroidetes	Flavobacteriia	Flavobacteriales	Cryomorphaceae		0	9	0	0	0	0	0	0	0	5	7	0	1	0	0	0	0	0	0	0	0	0	0	0	1	2	3	1
Bacteria	Bacteroidetes	Flavobacteriia	Flavobacteriales	Flavobacteriaceae	Flavobacterium	1	2	33	179	100	19	318	116	80	654	212	128	135	244	0	15	0	11	9	36	14	38	24	88	21	37	238	130
Bacteria	Proteobacteria	Betaproteobacteria	Procabacteriales	Procabacteriaceae		0	0	0	0	4	78	0	4	0	0	2	0	3	0	0	310	1	9	37	170	72	203	0	0	0	3	0	1
Bacteria	Cyanobacteria	Chloroplast	Haptophyceae			0	0	0	0	0	0	0	0	0	0	4	0	0	308	0	2	0	2	4	1	0	0	0	2	1	3	3	7
Bacteria	Proteobacteria	Betaproteobacteria	Rhodocyclales	Rhodocyclaceae		5	72	0	0	0	2	0	0	0	0	4	0	1	1	5	2	0	0	0	0	0	0	1	2	0	0	0	15
Bacteria	GN02	BD1-5				0	0	2	1	0	0	0	0	9	0	0	1	0	62	0	1	0	0	0	6	0	0	0	0	0	0	0	0
Bacteria	Bacteroidetes	[Saprospirae]	[Saprospirales]	Saprospiraceae		0	3	0	7	3	1	2	21	6	0	40	7	17	41	6	0	0	0	0	0	0	0	0	1	0	1	7	4
Bacteria	Cyanobacteria	Synechococcophycideae	Pseudanabaenales	Pseudanabaenaceae	Leptolyngbya	0	0	1	8	0	0	0	0	0	0	0	3	5	0	0	0	0	0	0	0	0	0	0	0	1	0	0	0
Bacteria	Actinobacteria	Acidimicrobiia	Acidimicrobiales	EB1017		0	21	0	0	0	0	0	0	0	0	0	0	2	355	32	1	0	2	0	1	0	4	0	3	2	4	1	5
Bacteria	Proteobacteria	Alphaproteobacteria	Sphingomonadales	Sphingomonadaceae	Sphingomonas	0	0	91	28	140	15	0	1	2	36	1	1	0	0	0	28	3	7	0	1	59	29	0	0	94	1	2	116
Bacteria	Proteobacteria	Betaproteobacteria				0	17	1	0	0	0	0	1	10	0	2	0	13	6	0	0	0	2	2	3	0	1	0	2	3	6	18	27
Bacteria	Bacteroidetes	[Saprospirae]	[Saprospirales]			0	2	0	2	0	0	3	4	0	0	8	14	3	8	0	0	0	0	0	0	0	0	0	0	0	0	1	0
Bacteria	Proteobacteria	Deltaproteobacteria	Myxococcales			0	0	0	1	2	0	0	0	1	0	1	14	12	0	0	0	0	0	0	0	0	0	1	0	4	0	0	2
Bacteria	Bacteroidetes	Cytophagia	Cytophagales	Cytophagaceae	Flectobacillus	1	0	2	5	1	1	41	7	20	99	4	26	28	0	0	1	0	0	0	0	0	0	9	1	0	0	2	0
Bacteria	TM7	SC3				1	78	0	0	0	3	0	0	0	1	0	0	0	127	219	2	5	1	0	3	15	3	0	1	3	1	0	0
Bacteria	Cyanobacteria	Chloroplast	Stramenopiles			1	11	8	17	8	18	174	157	4	1	272	228	116	174	157	10	0	4	1	3	7	31	23	10	10	8	13	8
Bacteria	Bacteroidetes	Cytophagia	Cytophagales	Cyclobacteriaceae		0	2	0	0	0	0	0	0	0	0	5	0	0	17	0	0	0	2	0	1	0	0	0	7	0	1	13	2
Bacteria	Proteobacteria	Betaproteobacteria	Methylophilales	Methylophilaceae	Methylotenera	0	0	0	3	4	2	2	1	2	4	4	2	10	249	0	23	1	0	2	3	2	1	0	1	0	1	2	2

## Sheet: diversity indices
Level: OTU
*		dis-2011	dis-L-r1	dis-L-r2	dis-L-r3	dis-OV-r1	dis-OV-r2	dis-OV-r3	dis-OV-r4	dis-T-r1	dis-T-r2	dis-T-r3	dis-T-r4	healthy-2010	healthy-2011	healthy-L-r1	healthy-L-r2	healthy-L-r3	healthy-L-r4	healthy-L-r5	healthy-OV-r1	healthy-OV-r2	healthy-OV-r3	healthy-OV-r4	healthy-T-r1	healthy-T-r2	healthy-T-r3	water-L
Total	6888	6629	1460	1862	2066	2985	1471	1012	2700	4529	2498	2722	2953	61702	44305	4648	4601	4882	2681	4378	3971	2508	2189	1917	4624	1852	5476	6489
Unclassified	0	0	0	0	0	0	0	0	0	0	0	0	0	0	0	0	0	0	0	0	0	0	0	0	0	0	0	0
Gini	0.94	0.85	0.75	0.8	0.81	0.89	0.72	0.63	0.79	0.9	0.77	0.83	0.71	0.96	0.97	0.94	0.98	0.96	0.94	0.95	0.93	0.89	0.9	0.86	0.92	0.85	0.89	0.89
PowerLaw	1.71	1.63	1.12	1.12	1.17	1.32	1.34	1.08	1.43	1.31	1.21	1.46	1.22	1.86	1.81	1.58	1.96	1.57	1.69	1.65	1.51	1.42	1.4	1.32	1.26	1.41	1.57	1.6
LogNormal	0.27	0.24	0.16	0.16	0.17	0.19	0.21	0.16	0.2	0.18	0.15	0.21	0.15	0.24	0.23	0.24	0.4	0.25	0.3	0.26	0.23	0.22	0.22	0.2	0.17	0.22	0.22	0.22
SKBio Gini	0.93	0.84	0.74	0.79	0.8	0.88	0.71	0.62	0.78	0.89	0.76	0.82	0.7	0.96	0.96	0.92	0.93	0.93	0.91	0.93	0.91	0.87	0.89	0.85	0.91	0.84	0.88	0.88
Ace	116.18	178.6	206.66	235.32	201.76	213.13	180.29	268.07	278.8	274.87	393.08	254.72	438.64	311.53	259.53	189.92	56.39	137.95	110.76	168.82	193.82	158.12	166.18	219.07	259.96	196.16	276.52	320.27
Chao1	107.77	169.42	193.51	221.87	192.75	207.2	164.16	277.14	261.32	266	371.02	242.33	414.8	296.38	249.15	164.54	49.67	119.16	98	149.24	178.33	167.81	165.88	192.11	239.52	184.75	281.44	291.25
Shannon	2.43	4.58	4.97	4.17	4	3.12	5.55	6.32	5.44	2.96	5.66	4.89	6.74	2.94	2.49	2.83	0.69	1.85	2.17	2.29	2.33	3.27	2.73	3.59	2.67	3.86	4.15	4.36
Simpson	0.62	0.9	0.88	0.73	0.72	0.62	0.96	0.97	0.95	0.59	0.93	0.92	0.98	0.7	0.57	0.74	0.17	0.58	0.58	0.65	0.5	0.77	0.62	0.76	0.55	0.82	0.85	0.84
Fisher Alpha	16.78	30.21	48.21	48.44	41.84	34.42	37.67	65.81	46.61	41.47	76.9	41.11	94	38.01	33.86	22.26	5.67	14.83	12.92	16.25	23.33	24.6	22.99	32.48	39.91	29	38.72	44.75
Otu Number	101	163	166	178	164	154	139	184	190	195	270	173	327	281	243	119	38	86	69	91	120	114	105	133	190	121	192	223
Singletons	21	22	48	59	46	57	40	74	67	72	103	65	104	42	29	51	15	36	29	45	50	42	46	57	68	51	70	78
Doubletons	30	35	40	38	35	29	30	28	30	35	51	29	60	55	65	27	8	18	13	16	20	15	16	26	45	19	26	43
Level: Species
*		dis-2011	dis-L-r1	dis-L-r2	dis-L-r3	dis-OV-r1	dis-OV-r2	dis-OV-r3	dis-OV-r4	dis-T-r1	dis-T-r2	dis-T-r3	dis-T-r4	healthy-2010	healthy-2011	healthy-L-r1	healthy-L-r2	healthy-L-r3	healthy-L-r4	healthy-L-r5	healthy-OV-r1	healthy-OV-r2	healthy-OV-r3	healthy-OV-r4	healthy-T-r1	healthy-T-r2	healthy-T-r3	water-L
Total	6888	6629	1460	1862	2066	2985	1471	1012	2700	4529	2498	2722	2953	61702	44305	4648	4601	4882	2681	4378	3971	2508	2189	1917	4624	1852	5476	6489
Unclassified	6888	6612	1455	1859	2047	2983	1426	1004	2693	4524	2471	2714	2932	61448	44305	4625	4594	4878	2678	4375	3967	2502	2187	1916	4624	1851	5473	6482
Gini	0.97	0.85	0.79	0.85	0.84	0.9	0.79	0.77	0.83	0.93	0.85	0.86	0.79	0.94	0.95	0.93	0.98	0.96	0.93	0.94	0.92	0.88	0.91	0.87	0.93	0.88	0.91	0.93
PowerLaw	2.13	1.86	1.64	1.72	1.55	1.9	2.02	1.66	1.9	1.82	1.76	2.02	1.69	2.29	2.58	2.11	2.24	1.91	2.08	2.2	1.92	1.9	1.88	1.88	1.66	1.88	2.08	1.89
LogNormal	0.48	0.36	0.33	0.34	0.29	0.37	0.45	0.32	0.36	0.32	0.3	0.4	0.28	0.41	0.5	0.4	0.53	0.37	0.46	0.45	0.39	0.39	0.38	0.38	0.28	0.37	0.37	0.33
SKBio Gini	0.92	0.82	0.76	0.82	0.81	0.87	0.75	0.75	0.8	0.9	0.83	0.83	0.78	0.91	0.92	0.9	0.91	0.91	0.88	0.9	0.88	0.84	0.87	0.84	0.9	0.84	0.88	0.91
Ace	42.05	63.37	62.05	70.03	68.78	76.92	56.91	82.22	83.8	93.44	128.77	68.16	128.91	80.63	61	89.08	32.47	62.3	41.17	61.04	59.22	57.93	65.46	62.77	96.56	79.7	111.74	98.5
Chao1	44	63	59.33	68.11	67.55	68.57	52.43	76.83	82.11	88.57	120.35	66.38	124.24	82	61	74.5	30	54.5	40	59	58.5	72	64	58.67	95.75	79.75	103	91.48
Shannon	0.73	3.5	3.88	3.1	3.25	2.56	3.7	4.22	3.83	2.34	4.14	3.36	4.84	2.59	1.95	2.41	0.58	1.6	1.85	1.99	2.05	2.87	2.33	2.94	2.27	3.13	3.2	2.42
Simpson	0.16	0.82	0.86	0.71	0.72	0.61	0.89	0.92	0.86	0.58	0.89	0.83	0.94	0.69	0.54	0.71	0.15	0.56	0.54	0.62	0.49	0.75	0.6	0.74	0.54	0.79	0.8	0.56
Fisher Alpha	4.82	9.64	11.81	11.36	12.76	10.64	8.3	14.27	12.44	12.77	19.04	9.76	22.01	8.94	6.96	9.14	3.64	7.39	5.88	6.8	8.26	8.85	8.89	9.39	14.37	10.89	12.88	13.81
Otu Number	35	63	57	58	65	60	43	61	67	75	93	55	108	79	61	57	26	48	36	44	51	50	49	50	83	56	78	85
Singletons	9	1	8	14	8	16	12	20	17	20	31	14	24	4	0	21	8	13	8	15	10	12	15	13	18	20	25	17
Doubletons	3	8	11	8	10	13	6	11	8	13	16	7	16	1	14	11	6	11	6	6	5	2	6	8	11	7	11	20
Level: Genus
*		dis-2011	dis-L-r1	dis-L-r2	dis-L-r3	dis-OV-r1	dis-OV-r2	dis-OV-r3	dis-OV-r4	dis-T-r1	dis-T-r2	dis-T-r3	dis-T-r4	healthy-2010	healthy-2011	healthy-L-r1	healthy-L-r2	healthy-L-r3	healthy-L-r4	healthy-L-r5	healthy-OV-r1	healthy-OV-r2	healthy-OV-r3	healthy-OV-r4	healthy-T-r1	healthy-T-r2	healthy-T-r3	water-L
Total	6888	6629	1460	1862	2066	2985	1471	1012	2700	4529	2498	2722	2953	61702	44305	4648	4601	4882	2681	4378	3971	2508	2189	1917	4624	1852	5476	6489
Unclassified	493	4387	1094	1393	1445	2515	617	712	2158	3351	1351	2317	2128	47382	40356	2766	4370	2935	904	1926	3530	1538	759	862	3570	1155	2417	5667
Gini	0.97	0.85	0.79	0.85	0.84	0.9	0.8	0.77	0.83	0.93	0.85	0.86	0.79	0.94	0.95	0.93	0.98	0.96	0.93	0.94	0.92	0.88	0.91	0.87	0.93	0.88	0.91	0.93
PowerLaw	2.13	1.86	1.63	1.72	1.57	1.9	2.04	1.68	1.89	1.82	1.77	2.03	1.69	2.29	2.58	2.11	2.24	1.91	2.09	2.2	1.92	1.92	1.9	1.88	1.66	1.88	2.08	1.9
LogNormal	0.48	0.36	0.33	0.34	0.3	0.37	0.45	0.33	0.36	0.32	0.3	0.41	0.28	0.41	0.5	0.4	0.53	0.37	0.46	0.45	0.39	0.4	0.39	0.38	0.28	0.37	0.37	0.33
SKBio Gini	0.92	0.82	0.76	0.82	0.81	0.87	0.76	0.74	0.8	0.9	0.83	0.83	0.78	0.91	0.92	0.9	0.91	0.91	0.88	0.9	0.88	0.84	0.87	0.84	0.9	0.84	0.88	0.9
Ace	42.05	63.37	60.16	70.03	67.91	76.92	55.91	79.45	81.16	93.44	127.77	67.6	125.55	80.63	61	89.08	32.47	62.3	39.44	61.04	59.22	57.36	64.74	62.77	96.56	79.7	111.74	93.44
Chao1	44	63	57.75	68.11	66.55	68.57	51.43	74.55	79.33	88.57	119.35	65.38	120.88	82	61	74.5	30	54.5	38	59	58.5	71	65.5	58.67	95.75	79.75	103	87.25
Shannon	0.73	3.5	3.87	3.1	3.24	2.56	3.57	4.2	3.83	2.34	4.1	3.36	4.83	2.59	1.95	2.41	0.58	1.6	1.85	1.99	2.05	2.87	2.32	2.94	2.27	3.13	3.2	2.42
Simpson	0.16	0.82	0.86	0.71	0.72	0.61	0.88	0.92	0.86	0.58	0.89	0.83	0.94	0.69	0.54	0.71	0.15	0.56	0.54	0.62	0.49	0.75	0.6	0.74	0.54	0.79	0.8	0.56
Fisher Alpha	4.82	9.64	11.55	11.36	12.52	10.64	8.06	13.66	12.22	12.77	18.78	9.55	21.5	8.94	6.96	9.14	3.64	7.39	5.68	6.8	8.26	8.63	8.67	9.39	14.37	10.89	12.88	13.23
Otu Number	35	63	56	58	64	60	42	59	66	75	92	54	106	79	61	57	26	48	35	44	51	49	48	50	83	56	78	82
Singletons	9	1	7	14	8	16	12	19	16	20	31	14	23	4	0	21	8	13	7	15	10	12	15	13	18	20	25	15
Doubletons	3	8	11	8	10	13	6	10	8	13	16	7	16	1	14	11	6	11	6	6	5	2	5	8	11	7	11	19
Level: Family
*		dis-2011	dis-L-r1	dis-L-r2	dis-L-r3	dis-OV-r1	dis-OV-r2	dis-OV-r3	dis-OV-r4	dis-T-r1	dis-T-r2	dis-T-r3	dis-T-r4	healthy-2010	healthy-2011	healthy-L-r1	healthy-L-r2	healthy-L-r3	healthy-L-r4	healthy-L-r5	healthy-OV-r1	healthy-OV-r2	healthy-OV-r3	healthy-OV-r4	healthy-T-r1	healthy-T-r2	healthy-T-r3	water-L
Total	6888	6629	1460	1862	2066	2985	1471	1012	2700	4529	2498	2722	2953	61702	44305	4648	4601	4882	2681	4378	3971	2508	2189	1917	4624	1852	5476	6489
Unclassified	129	736	132	113	101	108	280	367	257	60	471	1318	505	6948	2312	250	34	97	75	201	257	194	180	166	161	99	319	295
Gini	0.97	0.84	0.78	0.84	0.84	0.9	0.8	0.75	0.82	0.93	0.85	0.85	0.8	0.93	0.95	0.93	0.98	0.95	0.93	0.94	0.91	0.87	0.9	0.87	0.93	0.87	0.9	0.92
PowerLaw	2.24	1.85	1.78	1.96	1.76	1.99	2.1	1.82	2.09	2.06	1.87	2.23	1.77	2.39	2.62	2.21	2.24	1.93	2.15	2.31	1.98	2	1.95	1.93	1.73	1.96	2.15	1.95
LogNormal	0.53	0.37	0.4	0.44	0.37	0.41	0.49	0.4	0.44	0.41	0.34	0.49	0.32	0.45	0.52	0.44	0.53	0.38	0.5	0.49	0.42	0.44	0.42	0.42	0.31	0.4	0.4	0.36
SKBio Gini	0.91	0.8	0.74	0.79	0.8	0.86	0.75	0.71	0.78	0.89	0.82	0.8	0.78	0.91	0.92	0.89	0.91	0.91	0.87	0.89	0.87	0.82	0.86	0.82	0.9	0.83	0.88	0.89
Ace	36.57	56.4	43.13	50.73	51.47	63.05	43.12	52.23	63.42	66.86	97.56	57.02	96.06	70.22	57	65.26	32.47	57.04	35.65	57.6	50.22	47.39	52.38	49.54	76.6	66.71	95.93	77.6
Chao1	35.2	56	41.86	51.25	49.88	57	40.67	49.5	59.43	65.38	87.35	55.2	92.5	70.5	57	57.27	30	50.58	35	55.17	59	47.6	51.17	46.11	74.58	69	90	72.89
Shannon	0.7	3.45	3.61	2.92	3.05	2.49	3.41	3.95	3.65	2.22	3.91	3.2	4.49	2.57	1.94	2.39	0.58	1.59	1.83	1.97	2.03	2.82	2.29	2.88	2.21	3.06	3.12	2.39
Simpson	0.16	0.82	0.85	0.71	0.71	0.61	0.87	0.91	0.86	0.58	0.88	0.82	0.93	0.69	0.54	0.71	0.15	0.56	0.54	0.62	0.49	0.75	0.59	0.74	0.54	0.79	0.79	0.56
Fisher Alpha	4.19	8.39	7.83	7.19	8.78	8.74	6.67	9.38	8.71	8.62	14.56	7.05	16.34	7.67	6.45	7.64	3.64	7.03	5.11	6.08	7.11	7.17	7.37	7.81	11.7	9.23	11.13	11.15
Otu Number	31	56	41	40	48	51	36	44	50	54	75	42	85	69	57	49	26	46	32	40	45	42	42	43	70	49	69	71
Singletons	7	1	4	10	6	12	8	11	12	14	21	12	15	3	0	14	8	11	6	14	8	8	11	8	11	16	21	9
Doubletons	4	5	6	3	7	10	5	9	6	7	16	4	13	1	12	10	6	11	4	5	1	4	5	8	11	5	9	18
Level: Order
*		dis-2011	dis-L-r1	dis-L-r2	dis-L-r3	dis-OV-r1	dis-OV-r2	dis-OV-r3	dis-OV-r4	dis-T-r1	dis-T-r2	dis-T-r3	dis-T-r4	healthy-2010	healthy-2011	healthy-L-r1	healthy-L-r2	healthy-L-r3	healthy-L-r4	healthy-L-r5	healthy-OV-r1	healthy-OV-r2	healthy-OV-r3	healthy-OV-r4	healthy-T-r1	healthy-T-r2	healthy-T-r3	water-L
Total	6888	6629	1460	1862	2066	2985	1471	1012	2700	4529	2498	2722	2953	61702	44305	4648	4601	4882	2681	4378	3971	2508	2189	1917	4624	1852	5476	6489
Unclassified	114	446	28	37	54	60	69	70	91	27	81	27	54	5550	1764	167	22	54	41	166	174	105	72	41	42	24	114	62
Gini	0.97	0.8	0.76	0.82	0.81	0.89	0.8	0.74	0.81	0.92	0.84	0.84	0.79	0.92	0.93	0.92	0.98	0.95	0.92	0.93	0.91	0.87	0.9	0.86	0.93	0.85	0.89	0.92
PowerLaw	2.36	1.93	1.98	2.11	1.8	2.16	2.28	1.96	2.23	2.33	2.06	2.46	1.9	2.52	2.84	2.34	2.48	2.09	2.38	2.45	2.07	2.17	2.09	2.11	1.99	2.09	2.35	2.03
LogNormal	0.58	0.44	0.51	0.56	0.43	0.49	0.61	0.48	0.53	0.52	0.43	0.61	0.38	0.53	0.65	0.51	0.63	0.45	0.6	0.57	0.48	0.51	0.49	0.5	0.39	0.47	0.48	0.4
SKBio Gini	0.9	0.75	0.7	0.75	0.76	0.84	0.73	0.69	0.76	0.87	0.8	0.78	0.76	0.88	0.89	0.87	0.89	0.9	0.85	0.87	0.85	0.81	0.84	0.8	0.89	0.81	0.86	0.89
Ace	35.48	39.33	31.68	33.08	34.74	42.31	31.26	42.88	43.12	50.83	56.98	43.57	64.9	50.88	39	45.64	29	41.45	29.17	36.52	35.17	38.85	37.28	36.95	57.08	47.4	67.48	57.71
Chao1	33.25	39	30.6	32	34.25	40.5	28.5	40.14	41.25	46.5	53.5	41	65	52	39	42.11	26.2	38.67	28.5	33.88	37	37	36	34.25	57.14	53	59.67	55.4
Shannon	0.7	3.34	3.38	2.71	2.92	2.3	2.92	3.69	3.32	2.13	3.47	2.99	4.07	2.51	1.91	2.32	0.57	1.57	1.77	1.93	1.91	2.64	2.19	2.72	2.09	2.96	2.95	2.18
Simpson	0.16	0.81	0.85	0.7	0.71	0.59	0.79	0.9	0.84	0.58	0.85	0.81	0.91	0.69	0.53	0.71	0.15	0.56	0.54	0.62	0.48	0.74	0.59	0.73	0.54	0.78	0.78	0.53
Fisher Alpha	3.72	5.5	5.34	4.48	5.78	5.95	4.49	7.03	5.87	5.86	8.64	5.09	10.45	5.23	4.21	5.84	3	5.44	3.99	4.68	5.11	5.56	5.51	5.66	8.21	6.77	7.78	8.25
Otu Number	28	39	30	27	34	37	26	35	36	39	49	32	59	49	39	39	22	37	26	32	34	34	33	33	52	38	51	55
Singletons	7	1	3	5	2	7	5	9	7	10	10	9	9	3	0	8	7	6	5	6	3	6	6	5	9	10	13	4
Doubletons	3	1	4	1	3	5	3	6	3	5	9	3	5	0	5	8	4	8	3	7	0	4	4	7	6	2	8	14
Level: Class
*		dis-2011	dis-L-r1	dis-L-r2	dis-L-r3	dis-OV-r1	dis-OV-r2	dis-OV-r3	dis-OV-r4	dis-T-r1	dis-T-r2	dis-T-r3	dis-T-r4	healthy-2010	healthy-2011	healthy-L-r1	healthy-L-r2	healthy-L-r3	healthy-L-r4	healthy-L-r5	healthy-OV-r1	healthy-OV-r2	healthy-OV-r3	healthy-OV-r4	healthy-T-r1	healthy-T-r2	healthy-T-r3	water-L
Total	6888	6629	1460	1862	2066	2985	1471	1012	2700	4529	2498	2722	2953	61702	44305	4648	4601	4882	2681	4378	3971	2508	2189	1917	4624	1852	5476	6489
Unclassified	70	53	18	13	32	15	66	29	41	10	34	23	26	2718	148	15	0	4	6	9	10	7	2	8	4	3	11	13
Gini	0.97	0.78	0.72	0.81	0.77	0.88	0.74	0.7	0.76	0.9	0.81	0.75	0.78	0.9	0.93	0.9	0.98	0.93	0.91	0.91	0.91	0.87	0.88	0.83	0.91	0.83	0.87	0.91
PowerLaw	2.66	2.11	2.14	2.65	2.1	2.38	2.56	2.17	2.44	2.67	2.39	2.68	2.21	2.56	3.18	2.73	3.14	2.67	2.88	2.82	2.31	2.55	2.23	2.39	2.29	2.41	2.64	2.35
LogNormal	0.74	0.56	0.7	0.84	0.66	0.66	0.85	0.64	0.73	0.73	0.64	0.85	0.54	0.63	0.83	0.71	1.03	0.72	0.89	0.78	0.62	0.71	0.63	0.7	0.56	0.65	0.66	0.57
SKBio Gini	0.88	0.72	0.62	0.71	0.67	0.8	0.63	0.63	0.68	0.82	0.74	0.66	0.73	0.84	0.86	0.82	0.82	0.84	0.79	0.82	0.83	0.78	0.79	0.74	0.85	0.75	0.8	0.85
Ace	28.45	28.59	17.35	27.44	18.87	22.83	21	23.58	23.62	27.2	28.14	23.8	36.01	31	28	28.91	14.85	22.83	16.99	20.55	22.32	23.92	20.35	23.58	29.75	31.98	32.84	33.7
Chao1	24.33	28	17	23	18	22.5	19	22.43	24	25.5	26.5	22	35.5	31	28	26	14.5	22	16.33	20	22	22.75	20	22	29.25	30	31.5	32.14
Shannon	0.67	3.14	2.87	2.38	2.55	2.03	2.74	3.24	2.93	2.01	2.94	2.87	3.45	2.28	1.81	1.99	0.54	1.47	1.6	1.75	1.65	2.27	1.96	2.52	1.93	2.74	2.67	2.01
Simpson	0.16	0.81	0.82	0.68	0.69	0.58	0.78	0.87	0.82	0.57	0.82	0.81	0.87	0.67	0.53	0.69	0.15	0.56	0.54	0.61	0.47	0.72	0.58	0.72	0.53	0.77	0.77	0.53
Fisher Alpha	2.67	3.74	2.7	2.76	2.71	3.22	2.7	3.97	3.1	3.33	4.05	2.75	5.39	3.14	2.91	3.31	1.64	2.82	2.26	2.71	3.07	3.32	3.04	3.3	4.13	4.09	4.18	4.38
Otu Number	21	28	17	18	18	22	17	22	21	24	26	19	34	31	28	24	13	21	16	20	22	22	20	21	29	25	30	32
Singletons	5	1	1	5	1	2	4	3	3	4	3	4	4	0	0	5	3	3	2	1	1	3	1	3	2	6	4	2
Doubletons	2	1	1	1	2	1	2	6	0	3	5	1	3	0	5	4	1	2	2	6	0	3	1	2	3	2	3	6
Level: Phylum
*		dis-2011	dis-L-r1	dis-L-r2	dis-L-r3	dis-OV-r1	dis-OV-r2	dis-OV-r3	dis-OV-r4	dis-T-r1	dis-T-r2	dis-T-r3	dis-T-r4	healthy-2010	healthy-2011	healthy-L-r1	healthy-L-r2	healthy-L-r3	healthy-L-r4	healthy-L-r5	healthy-OV-r1	healthy-OV-r2	healthy-OV-r3	healthy-OV-r4	healthy-T-r1	healthy-T-r2	healthy-T-r3	water-L
Total	6888	6629	1460	1862	2066	2985	1471	1012	2700	4529	2498	2722	2953	61702	44305	4648	4601	4882	2681	4378	3971	2508	2189	1917	4624	1852	5476	6489
Unclassified	70	53	17	13	32	15	66	29	41	8	34	23	26	2710	148	12	0	4	6	9	10	7	2	8	4	3	11	13
Gini	0.94	0.78	0.78	0.81	0.81	0.88	0.81	0.74	0.82	0.91	0.84	0.88	0.83	0.85	0.9	0.84	0.97	0.89	0.85	0.87	0.88	0.78	0.77	0.79	0.91	0.8	0.86	0.91
PowerLaw	2.77	3.08	3.11	3.72	2.75	3.34	3.79	3.19	3.3	3.44	3.08	3.84	2.63	3.38	3.95	3.63	3.96	3.64	3.62	3.31	3.06	3.34	2.83	3.27	3.1	3.33	3.49	2.88
LogNormal	1.12	1.16	1.37	1.64	1.18	1.44	1.79	1.54	1.29	1.13	1.1	1.64	0.9	1.2	1.51	1.31	1.72	1.37	1.65	1.23	1.23	1.41	1.44	1.39	1.05	1.26	1.21	0.97
SKBio Gini	0.73	0.64	0.58	0.61	0.61	0.67	0.58	0.52	0.66	0.78	0.7	0.67	0.7	0.72	0.74	0.69	0.72	0.72	0.62	0.7	0.7	0.6	0.52	0.61	0.77	0.65	0.73	0.77
Ace	9	13.6	9.7	16.6	9	9.78	16.57	8.75	11.53	16.62	14.67	10.79	14.52	14	12	13.95	8.48	12.34	8.35	11.33	10	12.59	7	18.92	14.38	18.24	15.25	14
Chao1	9	13	9	12	9	9	11	8	11	14.75	13.25	9.5	14	14	12	12.33	8	12	8	11	10	11	7	13	14	15	14.33	14
Shannon	0.61	2.24	1.77	1.67	1.71	1.33	1.6	1.82	1.8	1.43	1.86	1.29	2.05	1.96	1.45	1.66	0.51	1.35	1.35	1.51	1.37	1.88	1.58	1.92	1.44	2.05	1.85	1.36
Simpson	0.16	0.7	0.66	0.62	0.59	0.45	0.59	0.67	0.65	0.53	0.66	0.47	0.69	0.65	0.48	0.66	0.15	0.55	0.51	0.59	0.45	0.68	0.55	0.64	0.46	0.7	0.66	0.41
Fisher Alpha	1.02	1.56	1.28	1.23	1.21	1.14	1.11	1.18	1.46	1.79	1.8	1.16	1.91	1.3	1.14	1.49	0.94	1.34	1.02	1.36	1.24	1.33	0.9	1.38	1.78	1.72	1.74	1.7
Otu Number	9	13	9	9	9	9	8	8	11	14	13	9	14	14	12	12	8	11	8	11	10	10	7	10	14	12	14	14
Singletons	0	1	1	3	0	1	3	1	1	3	2	2	1	0	0	2	1	2	1	1	0	2	0	3	1	4	2	0
Doubletons	0	1	1	0	1	0	0	2	1	3	3	1	0	0	2	2

## Sheet: significance of difference in d
2015, p-value of t-test, healthy vs diseased
Level	Gini	PowerLaw	LogNormal	SKBio Gini	Ace	Chao1	Shannon	Simpson	Fisher Alpha	Otu Number	Singletons	Doubletons
OTU	<0.001	0.001	0.002	<0.001	0.006	0.005	<0.001	0.007	<0.001	0.001	0.015	0.001
Species	<0.001	0.011	0.027	<0.001	0.133	0.153	<0.001	0.007	0.007	0.046	0.464	0.021
Genus	<0.001	0.012	0.031	<0.001	0.158	0.187	<0.001	0.008	0.009	0.055	0.536	0.022
Family	<0.001	0.169	0.451	<0.001	0.514	0.608	0.001	0.008	0.115	0.369	0.987	0.414
Order	<0.001	0.201	0.902	<0.001	0.767	0.84	0.002	0.012	0.358	0.835	0.937	0.428
Class	<0.001	0.084	0.835	<0.001	0.842	0.93	0.002	0.014	0.596	0.893	0.676	0.842
Phylum	0.346	0.54	0.919	0.417	0.987	0.738	0.377	0.358	0.781	0.747	0.909	0.304
2015, p-value of anova test, for 3 locations
Level	Gini	PowerLaw	LogNormal	SKBio Gini	Ace	Chao1	Shannon	Simpson	Fisher Alpha	Otu Number	Singletons	Doubletons
OTU	0.374	0.371	0.126	0.454	0.002	0.001	0.121	0.188	0.052	0.006	0.001	0.054
Species	0.333	0.669	0.12	0.379	0.001	<0.001	0.118	0.206	0.008	0.001	0.001	0.058
Genus	0.349	0.68	0.116	0.393	0.001	<0.001	0.119	0.206	0.006	0.001	0.001	0.043
Family	0.302	0.66	0.079	0.33	<0.001	<0.001	0.098	0.21	0.002	0.001	0.002	0.159
Order	0.485	0.789	0.221	0.51	<0.001	<0.001	0.116	0.24	0.001	0.001	<0.001	0.531
Class	0.501	0.129	0.056	0.698	<0.001	<0.001	0.067	0.223	0.001	0.001	0.133	0.545
Phylum	0.117	0.443	0.04	0.006	0.087	0.002	0.249	0.671	<0.001	<0.001	0.303	0.061
